# Supplementary material for: Red Marine Algae Lithothamnion calcareum Supports Dental Enamel Mineralization
Source: Mar Drugs. 2023 Feb 2;21(2):109. doi: 10.3390/md21020109 (PMC9963885; doi:10.3390/md21020109)
Supplement: Supplementary file 1 [file marinedrugs-21-00109-s001.zip]

Archive with 1 entries (1 files):
- marinedrugs-2092752-supplementary.pdf
